# Supplementary material for: The 69-Item Multidimensional Body–Self Relations Questionnaire (MBSRQ): Psychometric Validation and Gender Invariance of the Greek Version
Source: Behav Sci (Basel). 2026 Jul 8;16(7):1146. doi: 10.3390/bs16071146 (PMC13404790; doi:10.3390/bs16071146)
Supplement: Supplementary file 1 [file behavsci-16-01146-s001.zip]

Archive with 1 entries (1 files):
- behavsci-4374253-supplementary.pdf
